# Supplementary material for: XGBoost-Based Feature Learning Method for Mining COVID-19 Novel Diagnostic Markers
Source: Front Public Health. 2022 Jun 22;10:926069. doi: 10.3389/fpubh.2022.926069 (PMC9256927; doi:10.3389/fpubh.2022.926069)
Supplement: Supplementary Table S1 — Thirty-seven feature genes obtained based on the XGBoost algorithm. [file Table_1.XLSX]

## Sheet: Sheet1
gene ID
GFBP2
KRT8
RPLP0
XAF1
RPL13
OAS2
CES1
RPL4
EEF1G
NR2F6
RPS8
RPL10A
SNX14
C5orf15
TNFRSF19
CD24
ALAS1
CEP112
C9orf24
POLR2J3
AAMP
DUOX2
EMCN
RPL3
IGHM
SH3BP5
RNF141
ASB2
KIAA0556
BAD
SMAD3
CD59
DPCD
HDAC10
BNC1
CBFB
ACVR1B
